# Supplementary material for: A Novel Sample Preparation Method for GC-MS Analysis of Volatile Organic Compounds in Whole Blood for Veterinary Use
Source: Int J Mol Sci. 2025 May 13;26(10):4667. doi: 10.3390/ijms26104667 (PMC12111655; doi:10.3390/ijms26104667)
Supplement: Supplementary file 1 [file ijms-26-04667-s001.zip]

Archive with 1 entries (1 files):
- ijms-3614371-supplementary.pdf
